# Supplementary material for: Identification and Characterization of Malolactic Bacteria Isolated from the Eastern Foothills of Helan Mountain in China
Source: Foods. 2022 Aug 15;11(16):2455. doi: 10.3390/foods11162455 (PMC9407436; doi:10.3390/foods11162455)
Supplement: Supplementary file 1 [file foods-11-02455-s001.zip]

Archive with 1 entries (1 files):
- foods-1803588-supplementary.pdf
